# Supplementary material for: Integration of Repeatomic and Cytogenetic Data on Satellite DNA for the Genome Analysis in the Genus Salvia (Lamiaceae)
Source: Plants (Basel). 2022 Aug 29;11(17):2244. doi: 10.3390/plants11172244 (PMC9460151; doi:10.3390/plants11172244)
Supplement: Supplementary file 1 [file plants-11-02244-s001.zip]

Archive with 1 entries (1 files):
- plants-1865094-supplementary.pdf
